# Supplementary material for: Corneal Confocal Microscopy Predicts Cardiovascular and Cerebrovascular Events and Demonstrates Greater Peripheral Neuropathy in Patients with Type 1 Diabetes and Foot Ulcers
Source: Diagnostics (Basel). 2023 Aug 29;13(17):2793. doi: 10.3390/diagnostics13172793 (PMC10486928; doi:10.3390/diagnostics13172793)
Supplement: Supplementary file 1 [file diagnostics-13-02793-s001.zip]

Archive with 1 entries (1 files):
- diagnostics-2516144-supplementary.pdf
